# Supplementary material for: Salivary Protein Profile in Patients with Recurrent Aphthous Stomatitis: A Pilot Proteomic Study
Source: Int J Mol Sci. 2025 Aug 15;26(16):7878. doi: 10.3390/ijms26167878 (PMC12386313; doi:10.3390/ijms26167878)
Supplement: Supplementary file 1 [file ijms-26-07878-s001.zip]

Archive with 1 entries (1 files):
- ijms-3817188-supplementary.pdf
